# Supplementary material for: Oscillation dynamics underlie functional switching of NF-κB for B-cell activation
Source: NPJ Syst Biol Appl. 2016 Oct 20;2:16024–. doi: 10.1038/npjsba.2016.24 (PMC5516862; doi:10.1038/npjsba.2016.24)
Supplement: Supplementary Table 1 [file npjsba201624-s2.xls]

## Sheet: Species
Supplementary Table 1. Initial concentrations, rate equations, parameters and input signal function for the comprehensive model.
Species
	Id	Name	Compartment	InitialVale
	B	Free BCL10	Cytosol	1
	M	Free MALT1	Cytosol	1
	BM	Complex of B and M	Cytosol	0
	C	Free CARMA1	Cytosol	1
	CB	Complex of C and B	Cytosol	0
	CM	Complex of C and M	Cytosol	0
	Cp	Phospholylated CARMA1 at S668	Cytosol	0
	CpB	Complex of Cp and B	Cytosol	0
	CpM	Complex of Cp and M	Cytosol	0
	CBM	Complex of C, B and M	Cytosol	0
	CpBM	Complex of Cp, B and M	Cytosol	0
	TAK1	Free TAK1	Cytosol	1
	TAK1C	Complex of CBM complex (C, Cp, CB, CpB, CM, CpM, CBM, CpBM) and TAK1	Cytosol	0
	TAK1p	Phospholylated TAK1	Cytosol	0
	TAK1pC	Complex of CBM complex (C, Cp, CB, CpB, CM, CpM, CBM, CpBM) and TAK1p	Cytosol	0
	IKK	Free IKK	Cytosol	1
	IKKC	Complex of CBM complex (C, Cp, CB, CpB, CM, CpM, CBM, CpBM) and IKK	Cytosol	0
	IKKp	Phospholylated IKK	Cytosol	0
	IKKpC	Complex of CBM complex (C, Cp, CB, CpB, CM, CpM, CBM, CpBM) and IKKp	Cytosol	0
	IKKppC	Complex of CBM complex (C, Cp, CB, CpB, CM, CpM, CBM, CpBM) and IKKpp	Cytosol	0
	IKKpp	Highly active form	Cytosol	0
	IKKi	Inactive IKK	Cytosol	0
	NFKBc	Free NFkB at cytoplasm	Cytosol	1
	NFKBn	Free NFkB at nucleus	Nuclear	0
	IKBac	Free IkB alpha at cytoplasm	Cytosol	0
	IKBbc	Free IkB beta at cytoplasm	Cytosol	0
	IKBec	Free IkB epsilon at cytoplasm	Cytosol	0
	IKBan	Free IkB alpha at nucleus	Nuclear	0
	IKBbn	Free IkB beta at nucleus	Nuclear	0
	IKBen	Free IkB epsilon at nucleus	Nuclear	0
	NFKBIKBac	Complex of NFkB and IkB alpha at cytoplasm	Cytosol	0
	NFKBIKBbc	Complex of NFkB and IkB beta at cytoplasm	Cytosol	0
	NFKBIKBec	Complex of NFkB and IkB epsilon at cytoplasm	Cytosol	0
	NFKBIKBan	Complex of NFkB and IkB alpha at nucleus	Nuclear	0
	NFKBIKBbn	Complex of NFkB and IkB beta at nucleus	Nuclear	0
	NFKBIKBen	Complex of NFkB and IkB epsilon at nucleus	Nuclear	0
	IKKIKBac	Complex of active IKK and IkB alpha at cytoplasm	Cytosol	0
	IKKIKBbc	Complex of active IKK and IkB beta at cytoplasm	Cytosol	0
	IKKIKBec	Complex of active IKK and IkB epsilon at cytoplasm	Cytosol	0
	IKKNFKBIKBac	Complex of active IKK, NFkB and IkB alpha at cytoplasm	Cytosol	0
	IKKNFKBIKBbc	Complex of active IKK, NFkB and IkB beta at cytoplasm	Cytosol	0
	IKKNFKBIKBec	Complex of active IKK, NFkB and IkB epsilon at cytoplasm	Cytosol	0
	mRNAac	mRNA for IkB alpha	Cytosol	0
	mRNAbc	mRNA for IkB beta	Cytosol	0
	mRNAec	mRNA for IkB epsilon	Cytosol	0
	mRNAa20c	mRNA for A20	Cytosol	0
	A20c	Free A20	Cytosol	0
	Extra
	signal	Upstream of CARMA module, such as PKC. Value is in the sheet Signal
	IKKa	Active IKK (IKKp + IKKpC + IKKppC + IKKpp)
	IKKaNFKBIKB	Temporary object for IKKNFKBIKBs
	*Active molecules are defined as follows
	CARMA1	Cp+CpB+CpM+CpBM
	TAK1	TAK1p+TAK1pC
	IKK	IKKp+IKKpC+IKKppC+IKKpp
	NFkB	NFKBn

## Sheet: Rate equations
Supplementary Table 1. Initial concentrations, rate equations, parameters and input signal function for the comprehensive model.
Rate equations
	Id	Reaction	Description
	v1	kCp0 * C	basal C phosphorylation	C => Cp
	v2	kCpS * signal * C / (kmCpS + C)	signal-dependent C phosphorylation	signal -0 C => Cp
	v3	kCpu * Cp / (kmCpu + Cp)	Cp dephosphorylation	Cp => C
	v4	kCpB0 * CB	basal CB phosphorylation	CB => CpB
	v5	kCpBS * signal * CB / (kmCpBS + CB)	signal-dependent CB phosphorylation	signal -0 CB => CpB
	v6	kCpBu * CpB / (kmCpBu + CpB)	CpB dephosphorylation	CpB => CB
	v7	kCpM0 * CM	basal CM phosphorylation	CM => CpM
	v8	kCpMS * signal * CM / (kmCpMS + CM)	signal-dependent CM phosphorylation	signal -0 CM => CpM
	v9	kCpMu * CpM / (kmCpMu + CpM)	CpM dephosphorylation	CpM => CM
	v10	kCpBM0 * CBM	basal CBM phosphorylation	CBM => CpBM
	v11	kCpBMS * signal * CBM / (kmCpBMS + CBM)	signal-dependent CBM phosphorylation	signal -0 CBM => CpBM
	v12	kCpBMu * CpBM / (kmCpBMu + CpBM)	CpBM dephosphorylation	CpBM => CBM
	v13	kBaM * B * M	association between B and M	B + M => BM
	v14	kBdM * BM	dissociation between B and M	BM => B + M
	v15	kCaB * C * B	association between C and B	C + B => CB
	v16	kCdB * CB	dissociation between C and B	CB => C + B
	v17	kCpaB * Cp * B	association between Cp and B	Cp + B => CpB
	v18	kCpdB * CpB	dissociation between Cp and B	CpB => Cp + B
	v19	kCaM * C * M	association between C and M	C + M => CM
	v20	kCdM * CM	dissociation between C and M	CM => C + M
	v21	kCpaM * Cp * M	association between Cp and M	Cp + M => CpM
	v22	kCpdM * CpM	dissociation between Cp and M	CpM => Cp + M
	v23	kCBaM * CB * M	association between CB and M	CB + M => CBM
	v24	kCBdM * CBM	dissociation between CB and M	CBM => CB + M
	v25	kCpBaM * CpB * M	association between CpB and M	CpB + M => CpBM
	v26	kCpBdM * CpBM	dissociation between CpB and M	CpBM => CpB + M
	v27	kCMaB * CM * B	association between CM and B	CM + B => CMB
	v28	kCMdB * CBM	dissociation between CM and B	CBM => CM + B
	v29	kCpMaB * CpM * B	association between CpM and B	CpM + B => CpBM
	v30	kCpMdB * CpBM	dissociation between CpM and B	CpBM => CpM + B
	v31	kCaBM * C * BM	association between C and BM	C + BM => CBM
	v32	kCdBM * CBM	dissociation between C and BM	CBM => C + BM
	v33	kCpaBM * Cp * BM	association between Cp and BM	Cp + BM => CpBM
	v34	kCpdBM * CpBM	dissociation between Cp and BM	CpBM => Cp + BM
	v35	kTp0 * TAK1	basal TAK1 phosphorylation	TAK1 => TAK1p
	v36	kCTpS * Cp * TAK1 / (kmCTpS + TAK1)	Cp-dependent TAK1 phosphorylation	Cp -0 TAK1 => TAK1p
	v37	kCBTpS * CpB * TAK1 / (kmCBTpS + TAK1)	CpB-dependent TAK1 phosphorylation	CpB -0 TAK1 => TAK1p
	v38	kCMTpS * CpM * TAK1 / (kmCMTpS + TAK1)	CpM-dependent TAK1 phosphorylation	CpM -0 TAK1 => TAK1p
	v39	kCBMTpS * CpBM * TAK1 / (kmCBMTpS + TAK1)	CpBM-dependent TAK1 phosphorylation	CpBM -0 TAK1 => TAK1p
	v40	kTpIKK1 * IKKp * TAK1 / (kmTpIKK1 + TAK1)	IKKp-dependent TAK1 phosphorylation	IKKp -0 TAK1 => TAK1p
	v41	kTpu * TAK1p / (kmTpu + TAK1p)	basal TAK1 dephosphorylation	TAK1p => TAK1
	v42	kTpC0 * TAK1C	basal TAK1C phosphorylation	TAK1C => TAK1pC
	v43	kCTpCS * Cp * TAK1C / (kmCTpCS + TAK1C)	Cp-dependent TAK1C phosphorylation	Cp -0 TAK1C => TAK1pC
	v44	kCBTpCS * CpB * TAK1C / (kmCBTpCS + TAK1C)	CpB-dependent TAK1C phosphorylation	CpB -0 TAK1C => TAK1pC
	v45	kCMTpCS * CpM * TAK1C / (kmCMTpCS + TAK1C)	CpM-dependent TAK1C phosphorylation	CpM -0 TAK1C => TAK1pC
	v46	kCBMTpCS * CpBM * TAK1C / (kmCBMTpCS + TAK1C)	CpBM-dependent TAK1C phosphorylation	CpBM -0 TAK1C => TAK1pC
	v47	kTpCIKK1 * IKKp * TAK1C / (kmTpCIKK1 + TAK1C)	IKKp-dependent TAK1C phosphorylation	IKKp -0 TAK1C => TAK1pC
	v48	kTpCIKK2 * IKKpC * TAK1C / (kmTpCIKK2 + TAK1C)	IKKpC-dependent TAK1C phosphorylation	IKKpC -0 TAK1C => TAK1pC
	v49	kTpCIKK3 * IKKppC * TAK1C / (kmTpCIKK3 + TAK1C)	IKKppC-dependent TAK1C phosphorylation	IKKppC -0 TAK1C => TAK1pC
	v50	kTpCu * TAK1pC / (kmTpCu + TAK1pC)	basal TAK1C dephosphorylation	TAK1pC => TAK1C
	v51	(kTaB*(CB + CpB)) * TAK1	association between CB and TAK1	CB -0 TAK1 => TAK1C
	v52	(kTaM*(CM + CpM)) * TAK1	association between CM and TAK1	CM -0 TAK1 => TAK1C
	v53	(kTaBM*(CBM + CpBM)) * TAK1	association between CBM and TAK1	CBM -0 TAK1 => TAK1C
	v54	kTCd * TAK1C	dissociation between CBM and TAK1	TAK1C => TAK1
	v55	(kTpaB*(CB + CpB)) * TAK1p	association between CB and TAK1p	CB -0 TAK1p => TAK1pC
	v56	(kTpaM*(CM + CpM)) * TAK1p	association between CM and TAK1p	CM -0 TAK1p => TAK1pC
	v57	(kTpaBM*(CBM + CpBM)) * TAK1p	association between CBM and TAK1p	CBM -0 TAK1p => TAK1pC
	v58	kTpCd * TAK1pC	dissociation between CBM and TAK1p	TAK1pC => TAK1p
	v59	kIp0 * IKK	basal IKK phosphorylation	IKK => IKKp
	v60	kIpTAKp * TAK1p * IKK / (kmIpTAKp + IKK)	TAKp-dependent IKK phosphorylation	TAK1p -0 IKK => IKKp
	v61	kIpTAKpC * TAK1pC * IKK / (kmIpTAKpC + IKK)	TAKpC-dependent IKK phosphorylation	TAK1pC -0 IKK => IKKp
	v62	kICp0 * IKKC	basal IKKC phosphorylation	IKKC => IKKpC
	v63	kICpTAKp * TAK1p * IKKC / (kmICpTAKp + IKKC)	TAKp-dependent IKKC phosphorylation	TAK1p -0 IKKC => IKKpC
	v64	kICpTAKpC * TAK1pC * IKKC / (kmICpTAKpC + IKKC)	TAKpC-dependent IKKC phosphorylation	TAK1pC -0 IKKC => IKKpC
	v65	kIpu * IKKp / (kmIpu + IKKp)	IKKp dephosphorylation	IKKp => IKK
	v66	kIpCu * IKKpC / (kmIpCu + IKKpC)	IKKpC dephosphorylation	IKKpC => IKKC
	v67	(kIaB*(CB + CpB)) * IKK	association between CB and IKK	CB -0 IKK => IKKC
	v68	(kIaM*(CM + CpM)) * IKK	association between CM and IKK	CM -0 IKK => IKKC
	v69	(kIaBM*(CBM + CpBM)) * IKK	association between CBM and IKK	CBM -0 IKK => IKKC
	v70	kICd * IKKC	dissociation between CBM and IKK	IKKC => IKK
	v71	(kIpaB*(CB + CpB)) * IKKp	association between CB and IKKp	CB -0 IKKp => IKKpC
	v72	(kIpaM*(CM + CpM)) * IKKp	association between CM and IKKp	CM -0 IKKp => IKKpC
	v73	(kIpaBM*(CBM + CpBM)) * IKKp	association between CBM and IKKp	CBM -0 IKKp => IKKpC
	v74	kIpCd * IKKpC	dissociation between CBM and IKKp	IKKpC => IKKp
	v75	kIpCfaIKKpC * IKKpC / (kmIpCfaIKKpC + IKKpC)	basal IKKpC phosphorylation	IKKpC => IKKppC
	v76	kIpCfaIKKppC * IKKppC * IKKpC / (kmIpCfaIKKppC + IKKpC)	IKKppC-feedback induced IKKpC phosphorylation	IKKppC -0 IKKpC => IKKppC
	v77	kIppCu * IKKppC / (kmIppCu + IKKppC)	IKKppC dephosphorylation	IKKppC => IKKpC
	v78	kIppCd * IKKppC	dissociation between CBM and IKKpp	IKKppC => IKKpp
	v79	kIpphf * IKKpp / (kmIpphf + IKKpp)	IKKppC inactivation	IKKppC => IKKi
	v80	kIppChf * IKKppC / (kmIppChf + IKKppC)	IKKpp inactivation	IKKpp => IKKi
	v81	kIir * IKKi / (kmIir + IKKi)	recycling	IKKi => IKK
	v82	kIpA20 * A20c * IKKp / (kmIpA20 + IKKp)	Inhibition of IKK phosphorylation by A20	A20 -0 IKKp => IKK
	v83	kIpCA20 * A20c * IKKpC / (kmIpCA20 + IKKpC)	Inhibition of IKKC phosphorylation by A20	A20 -0 IKKpC => IKKC
	v84	kassanfkbikk * IKKa * NFKBIKBac	association between IKKa and NFKBIKBac	IKKa + NFkBIkBac => IKKNFkBIkBac
	v85	kassbnfkbikk * IKKa * NFKBIKBbc	association between IKKa and NFKBIKBbc	IKKa + NFkBIkBbc => IKKNFkBIkBbc
	v86	kassenfkbikk * IKKa * NFKBIKBec	association between IKKa and NFKBIKBec	IKKa + NFkBIkBec => IKKNFkBIkBec
	v87	kdisanfkbikk * IKKNFKBIKBac	dissociation between IKKa and NFKBIKBac	IKKNFkBIkBac => NFkBIkBac + IKKa
	v88	kdisbnfkbikk * IKKNFKBIKBbc	dissociation between IKKa and NFKBIKBbc	IKKNFkBIkBbc => NFkBIkBbc + IKKa
	v89	kdisenfkbikk * IKKNFKBIKBec	dissociation between IKKa and NFKBIKBec	IKKNFkBIkBec => NFkBIkBec + IKKa
	v90	kdegboundaIKK * IKKNFKBIKBac	dissociation between IKKa and NFKB and degradation of IKBac	IKKNFkBIkBac => NFkBc + IKKa
	v91	kdegboundbIKK * IKKNFKBIKBbc	dissociation between IKKa and NFKB and degradation of IKBbc	IKKNFkBIkBbc => NFkBc + IKKa
	v92	kdegboundeIKK * IKKNFKBIKBec	dissociation between IKKa and NFKB and degradation of IKBec	IKKNFkBIkBec => NFkBc + IKKa
	v93	kassaikk * IKBac * IKKa	association between IKKa and IKBac	IKKa + IkBac => IKKIkBac
	v94	kassbikk * IKBbc * IKKa	association between IKKa and IKBbc	IKKa + IkBbc => IKKIkBbc
	v95	kasseikk * IKBec * IKKa	association between IKKa and IKBec	IKKa + IkBec => IKKIkBec
	v96	kdisaikk * IKKIKBac	dissociation between IKKa and IKBac	IKKIkBac => IKKa + IkBac
	v97	kdisbikk * IKKIKBbc	dissociation between IKKa and IKBbc	IKKIkBbc => IKKa + IkBbc
	v98	kdiseikk * IKKIKBec	dissociation between IKKa and IKBec	IKKIkBec => IKKa + IkBec
	v99	kdegfreeaIKK * IKKIKBac	dissociation of IKKa and degradation of IKBac	IKKIkBac => IKKa
	v100	kdegfreebIKK * IKKIKBbc	dissociation of IKKa and degradation of IKBbc	IKKIkBbc => IKKa
	v101	kdegfreeeIKK * IKKIKBec	dissociation of IKKa and degradation of IKBec	IKKIkBec => IKKa
	v102	kassa * IKBac * NFKBc	association between IKBac and NFKBc	IkBac + NFkBc => NFkBIkBac
	v103	kdisa * NFKBIKBac	dissociation between IKBac and NFKBc	NFkBIkBac => NFkBc + IkBc
	v104	kdegbounda * NFKBIKBac	dissasociation of NFKBc and degradation of IKBac	NFkBIkBac => NFkBc
	v105	kassaikknfkb * IKKIKBac * NFKBc	association between IKKIKBac and NFKBc	IKKIkBac + NFkBc => IKKNFkBIkBac
	v106	kdisaikknfkb * IKKNFKBIKBac	dissociation between IKKIKBac and NFKBc	IKKNFkBIkBac => IKKIkBac + NFkBc
	v107	kassa * IKBan * NFKBn	association between IKBan and NFKBn	IkBan + NFkBn => NFkBIkBan
	v108	kdisa * NFKBIKBan	dissociation between IKBan and NFKBn	NFkBIkBan => NFkBn + IkBan
	v109	kdegbounda * NFKBIKBan	dissasociation of NFKBn and degradation of IKBan	NFkBIkBan => NFkBn
	v110	kassb * IKBbc * NFKBc	association between IKBbc and NFKBc	IkBbc + NFkBc => NFkBIkBbc
	v111	kdisb * NFKBIKBbc	dissociation between IKBbc and NFKBc	NFkBIkBbc => NFkBc + IkBc
	v112	kdegboundb * NFKBIKBbc	dissasociation of NFKBc and degradation of IKBbc	NFkBIkBbc => NFkBc
	v113	kassbikknfkb * IKKIKBbc * NFKBc	association between IKKIKBbc and NFKBc	IKKIkBbc + NFkBc => IKKNFkBIkBbc
	v114	kdisbikknfkb * IKKNFKBIKBbc	dissociation between IKKIKBbc and NFKBc	IKKNFkBIkBbc => IKKIkBbc + NFkBc
	v115	kassb * IKBbn * NFKBn	association between IKBbn and NFKBn	IkBbn + NFkBn => NFkBIkBbn
	v116	kdisb * NFKBIKBbn	dissociation between IKBbn and NFKBn	NFkBIkBbn => NFkBn + IkBn
	v117	kdegboundb * NFKBIKBbn	dissasociation of NFKBn and degradation of IKBbn	NFkBIkBbn => NFkBn
	v118	kasse * IKBec * NFKBc	association between IKBec and NFKBc	IkBec + NFkBc => NFkBIkBec
	v119	kdise * NFKBIKBec	dissociation between IKBec and NFKBc	NFkBIkBec => NFkBc + IkBc
	v120	kdegbounde * NFKBIKBec	dissasociation of NFKBc and degradation of IKBec	NFkBIkBec => NFkBc
	v121	kasseikknfkb * IKKIKBec * NFKBc	association between IKKIKBec and NFKBc	IKKIkBec + NFkBc => IKKNFkBIkBec
	v122	kdiseikknfkb * IKKNFKBIKBec	dissociation between IKKIKBec and NFKBc	IKKNFkBIkBec => IKKIkBec + NFkBc
	v123	kasse * IKBen * NFKBn	association between IKBen and NFKBn	IkBen + NFkBn => NFkBIkBen
	v124	kdise * NFKBIKBen	dissociation between IKBen and NFKBn	NFkBIkBen => NFkBn + IkBn
	v125	kdegbounde * NFKBIKBen	dissasociation of NFKBn and degradation of IKBen	NFkBIkBen => NFkBn
	v126	kshutboundikbain * NFKBIKBac	Transport NFKBIKBac into nucleus	NFkBIkBac => NFkBIkBan
	v127	kshutboundikbaout * NFKBIKBan	Transport NFKBIKBan into cytoplasm	NFkBIkBan => NFkBIkBac
	v128	kshutboundikbbin * NFKBIKBbc	Transport NFKBIKBbc into nucleus	NFkBIkBbc => NFkBIkBbn
	v129	kshutboundikbbout * NFKBIKBbn	Transport NFKBIKBbn into cytoplasm	NFkBIkBbn => NFkBIkBbc
	v130	kshutboundikbein * NFKBIKBec	Transport NFKBIKBec into nucleus	NFkBIkBec => NFkBIkBen
	v131	kshutboundikbeout * NFKBIKBen	Transport NFKBIKBen into cytoplasm	NFkBIkBen => NFkBIkBec
	v132	kshutfreeikbain * IKBac	Transport IKBac into nucleus	IkBac => IkBan
	v133	kshutfreeikbaout * IKBan	Transport IKBan into cytoplasm	IkBan => IkBac
	v134	kshutfreeikbbin * IKBbc	Transport IKBbc into nucleus	IkBbc => IkBbn
	v135	kshutfreeikbbout * IKBbn	Transport IKBbn into cytoplasm	IkBbn => IkBbc
	v136	kshutfreeikbein * IKBec	Transport IKBec into nucleus	IkBec => IkBen
	v137	kshutfreeikbeout * IKBen	Transport IKBen into cytoplasm	IkBen => IkBec
	v138	kshutnfkbin * NFKBc	Transport NFkBc into nucleus	NFkBc => NFkBn
	v139	kshutnfkbout * NFKBn	Transport NFkBn into cytoplasm	NFkBn => NFkBc
	v140	k0mrnaikba	basal transcription of IKBa	g => mRNAac
	v141	kprodmrnaikba * NFKBn^khillprodmrnaikba	NFkB-dependent transcriptional activation for IKBa	NFkBn -0 g => mRNAac
	v142	kdegmrnaikba * mRNAac	degradation of mRNA for IKBa	mRNAac =>
	v143	kpikba * mRNAac	translation of IKBa	mRNAac => IkBac
	v144	kdegfreea * IKBac	degradation of IKBac	IKBac =>
	v145	kdegfreea * IKBan	degradation of IKBan	IKBan =>
	v146	k0mrnaikbb	basal transcription of IKBb	g => mRNAbc
	v147	kdegmrnaikbb * mRNAbc	degradation of mRNA for IKBb	mRNAbc =>
	v148	kpikbb * mRNAbc	translation of IKBb	mRNAbc => IkBbc
	v149	kdegfreeb * IKBbc	degradation of IKBbc	IKBbc =>
	v150	kdegfreeb * IKBbn	degradation of IKBbn	IKBbn =>
	v151	k0mrnaikbe	basal transcription of IKBe	g => mRNAec
	v152	kprodmrnaikbe * NFKBn[t-delayrnae]^khillprodmrnaikbe	NFkB-dependent transcriptional activation for IKBe	delayNFkBn -0 g => mRNAec
	v153	kdegmrnaikbe * mRNAec	degradation of mRNA for IKBe	mRNAec =>
	v154	kpikbe * mRNAec	translation of IKBe	mRNAec => IkBec
	v155	kdegfreee * IKBec	degradation of IKBec	IkBec => IkBen
	v156	kdegfreee * IKBen	degradation of IKBen	IkBen => IkBec
	v157	k0mrnaa20	basal transcription of A20	g => mRNAA20c
	v158	kprodmrnaa20 * NFKBn^khillprodmrnaa20	NFkB-dependent transcriptional activation for A20	NFkBn -0 g => mRNAA20c
	v159	kdegmrnaa20 * mRNAa20c	degradation of mRNA for A20	mRNAA20c =>
	v160	kpa20 * mRNAa20c	translation of A20	mRNAA20c => A20c
	v161	kdega20 * A20c	degradation of A20	A20c =>
		*[]: time
Differential equation
	left-hand side d[Symbol]/dt	right-hand side
	B	(- v15 + v16) + (- v17 + v18) + (- v27 + v28) + (- v29 + v30) + (- v13 + v14)
	M	(- v19 + v20) + (- v21 + v22) + (- v23 + v24) + (- v25 + v26) + (- v13 + v14)
	BM	( v13 - v14) + (- v31 + v32) + (- v33 + v34)
	C	(- v15 + v16) + (- v19 + v20) + (- v31 + v32) + ( v3 - (v1 + v2) )
	CB	(v15 - v16) + (- v23 + v24) + ( v6 - (v4 + v5) )
	CM	(v19 - v20) + (- v27 + v28) + ( v9 - (v7 + v8) )
	Cp	(- v17 + v18) + (- v21 + v22) + (- v33 + v34) + (- v3 + (v1 + v2) )
	CpB	(v17 - v18) + (- v25 + v26) + (- v6 + (v4 + v5) )
	CpM	(v21 - v22) + (- v29 + v30) + (- v9 + (v7 + v8) )
	CBM	(v27 - v28) + (v23 - v24) + ( v31 - v32) + ( v12 - (v10 + v11) )
	CpBM	(v29 - v30) + (v25 - v26) + ( v33 - v34) + ( - v12 + (v10 + v11) )
	TAK1	-(v35 + v36 + v37 + v38 + v39 + v40) + v41 - (v51 + v52 + v53) + v54
	TAK1p	(v35 + v36 + v37 + v38 + v39 + v40) - v41 - (v55 + v56 + v57) + v58
	TAK1C	-(v42 + v43 + v44 + v45 + v46 + v47 + v48 + v49 ) + v50 + (v51 + v52 + v53) - v54
	TAK1pC	(v42 + v43 + v44 + v45 + v46 + v47 + v48 + v49 ) - v50 + (v55 + v56 + v57) - v58
	IKK	-(v59 + v60 + v61) + v65 + v81 - (v67 + v68 + v69) + v70 + v82
	IKKC	-(v62 + v63 + v64) + v66 + (v67 + v68 + v69) - v70 + v83
	IKKp	(v59 + v60 + v61) - v65 - (v71 + v72 + v73) + v74 - v82 + IKKp*IKKaNFKBIKB/IKKa
	IKKpC	(v71 + v72 + v73) - v74 - (v75 + v76) + v77 + (v62 + v63 + v64) - v66 - v83 + IKKpC*IKKaNFKBIKB/IKKa
	IKKppC	(v75 + v76) - v77 - v78 - v80 + IKKppC*IKKaNFKBIKB/IKKa
	IKKpp	v78 - v79 + IKKpp*IKKaNFKBIKB/IKKa
	IKKi	v79 + v80 - v81
	NFKBc	(v90 + v91 + v92) + (v104 + v112 + v120) + (- v102 + v103) + (- v110 + v111) + (- v118 + v119) + (- v105 + v106) + (- v113 + v114) + (- v121 + v122) + (- v138 + v139)
	NFKBn	(- v107 + v108) + (- v115 + v116) + (- v123 + v124) + (v109 + v117 + v125) + (v138 - v139)
	IKBac	(- v93 + v96) + (- v102 + v103) + (- v132 + v133) + v143 - v144
	IKBbc	(- v94 + v97) + (- v110 + v111) + (- v134 + v135) + v148 - v149
	IKBec	(- v95 + v98) + (- v118 + v119) + (- v136 + v137) + v154 - v155
	IKBan	(- v107 + v108) + (v132 - v133) - v145
	IKBbn	(- v115 + v116) + (v134 - v135) - v150
	IKBen	(- v123 + v124) + (v136 - v137) - v156
	NFKBIKBac	(- v84 + v87) + (v102 - v103) - v104 + (- v126 + v127)
	NFKBIKBbc	(- v85 + v88) + (v110 - v111) - v112 + (- v128 + v129)
	NFKBIKBec	(- v86 + v89) + (v118 - v119) - v120 + (- v130 + v131)
	NFKBIKBan	(v107 - v108) - v109 + (v126 - v127)
	NFKBIKBbn	(v115 - v116) - v117 + (v128 - v129)
	NFKBIKBen	(v123 - v124) - v125 + (v130 - v131)
	IKKIKBac	(v93 - v96) - v99 + (- v105 + v106)
	IKKIKBbc	(v94 - v97) - v100 + (- v113 + v114)
	IKKIKBec	(v95 - v98) - v101 + (- v121 + v122)
	IKKNFKBIKBac	(v84 - v87) - v90 + (v105 - v106)
	IKKNFKBIKBbc	(v85 - v88) - v91 + (v113 - v114)
	IKKNFKBIKBec	(v86 - v89) - v92 + (v121 - v122)
	mRNAac	v140 + v141 - v142
	mRNAbc	v146 - v147
	mRNAec	v151 + v152 - v153
	mRNAA20c	v157 + v158 - v159
	A20c	v160 - v161
	temporary variable
	IKKaNFKBIKB	(- v93 + v96) + (- v94+ v97) + (- v95 + v98) + (v99 + v100 + v101) + (v90 + v91 + v92) + (- v84 + v87) + (- v85 + v88) + (- v86 + v89)
	IKKa	IKKp + IKKpC + IKKppC + IKKpp

## Sheet: Parameter
Supplementary Table 1. Initial concentrations, rate equations, parameters and input signal function for the comprehensive model.
Parameter
	Id	Value	Unit
	kCp0	0.0001	min-1
	kCpB0	0.0001	min-1
	kCpM0	0.0001	min-1
	kCpBM0	0.0001	min-1
	kCpS	7	c min-1
	kCpBS	20	c min-1
	kCpMS	17	c min-1
	kCpBMS	1	c min-1
	kmCpS	1	c
	kmCpBS	1	c
	kmCpMS	1	c
	kmCpBMS	5	c
	kCpu	0.75	c min-1
	kCpBu	1.95	c min-1
	kCpMu	3.75	c min-1
	kCpBMu	0.25	c min-1
	kmCpu	1	c
	kmCpBu	1	c
	kmCpMu	1	c
	kmCpBMu	2.5	c
	kBaM	0.5	min-1
	kCaB	0.5	min-1
	kCaM	0.5	min-1
	kCBaM	1.5	min-1
	kCMaB	0.5	min-1
	kCaBM	0.5	min-1
	kCpaBM	1.885	min-1
	kCpaB	7.885	min-1
	kCpaM	4.585	min-1
	kCpBaM	2.5	min-1
	kCpMaB	1.5	min-1
	kBdM	2.5	min-1
	kCdB	1	min-1
	kCdM	2.5	min-1
	kCBdM	1.5	min-1
	kCMdB	2.5	min-1
	kCpdB	0.3	min-1
	kCpdM	0.3	min-1
	kCpBdM	0.15	min-1
	kCpMdB	0.45	min-1
	kCdBM	0.2	min-1
	kCpdBM	0.25	min-1
	kTp0	0.27	min-1
	kCTpS	0.32	c min-1
	kCBTpS	1.32	c min-1
	kCMTpS	1.32	c min-1
	kCBMTpS	1.32	c min-1
	kmCTpS	2.1	c
	kmCBTpS	2.1	c
	kmCMTpS	2.1	c
	kmCBMTpS	2.1	c
	kTpIKK1	16.7	c min-1
	kmTpIKK1	0.78	c
	kTpu	3.4	c min-1
	kmTpu	1.79	c
	kTpC0	0.33	min-1
	kCTpCS	5.5	c min-1
	kCBTpCS	17.5	c min-1
	kCMTpCS	16.5	c min-1
	kCBMTpCS	24.5	c min-1
	kmCTpCS	0.52	min-1
	kmCBTpCS	0.52	min-1
	kmCMTpCS	0.52	min-1
	kmCBMTpCS	0.52	min-1
	kTpCIKK1	10	c min-1
	kmTpCIKK1	0.78	min-1
	kTpCIKK2	17.1	c min-1
	kmTpCIKK2	0.13	min-1
	kTpCIKK3	80	c min-1
	kmTpCIKK3	0.7	min-1
	kTpCu	15.33	c min-1
	kmTpCu	0.8	min-1
	kTaB	179	min-1
	kTaM	169	min-1
	kTaBM	369	min-1
	kTpaB	3.79	min-1
	kTpaM	3.79	min-1
	kTpaBM	3.79	min-1
	kTCd	400	min-1
	kTpCd	3.21	min-1
	kIp0	0.055	min-1
	kIpTAKp	1.93	c min-1
	kmIpTAKp	0.4	min-1
	kIpTAKpC	3.8	c min-1
	kmIpTAKpC	0.58	min-1
	kIpu	15	c min-1
	kmIpu	0.67	min-1
	kICp0	0.051	min-1
	kICpTAKp	8.64	c min-1
	kmICpTAKp	7.1	min-1
	kICpTAKpC	12.3	c min-1
	kmICpTAKpC	7.177	min-1
	kIpCu	12.5	c min-1
	kmIpCu	5.41	min-1
	kIaB	30.3	min-1
	kIaM	22.3	min-1
	kIaBM	50.3	min-1
	kIpaB	31.3	min-1
	kIpaM	23.3	min-1
	kIpaBM	60.3	min-1
	kICd	32.8	min-1
	kIpCd	1.32	min-1
	kIpCfaIKKpC	1e-05	c min-1
	kmIpCfaIKKpC	2.56	min-1
	kIpCfaIKKppC	108.57	c min-1
	kmIpCfaIKKppC	2.01	min-1
	kIppCu	1.53	c min-1
	kmIppCu	0.2	min-1
	kIppCd	0.45	min-1
	kIppChf	0.1	c min-1
	kmIppChf	0.5	min-1
	kIpphf	0.009	c min-1
	kmIpphf	1.52	min-1
	kIir	1.44	c min-1
	kmIir	3.44	min-1
	kIpA20	20	c min-1
	kmIpA20	0.001	min-1
	kIpCA20	20	c min-1
	kmIpCA20	0.001	min-1
	kassaikk	0.00163105	min-1
	kassaikknfkb	13.0507	min-1
	kassanfkbikk	0.048123	min-1
	kdisaikk	0.137544	min-1
	kdisaikknfkb	2.29607e-05	min-1
	kdisanfkbikk	0.030308	min-1
	kassa	36.5532	min-1
	kdisa	0.000349512	min-1
	kdegbounda	0.00208936	min-1
	kdegboundaIKK	0.177484	min-1
	kdegfreea	0.0201051	min-1
	kdegfreeaIKK	0.00226504	min-1
	kshutboundikbain	0.41027	min-1
	kshutboundikbaout	0.163292	min-1
	kshutfreeikbain	0.101124	min-1
	kshutfreeikbaout	0.00115826	min-1
	k0mrnaikba	3.45e-05	min-1
	kdegmrnaikba	0.0832622	min-1
	khillprodmrnaikba	1.6205	-
	kpikba	8.48449	min-1
	kprodmrnaikba	0.12905	min-1
	kassbikk	0.00560903	min-1
	kassbikknfkb	142.373	min-1
	kassbnfkbikk	0.0154168	min-1
	kdisbikk	0.0277171	min-1
	kdisbikknfkb	0.00174284	min-1
	kdisbnfkbikk	0.106815	min-1
	kassb	24.3721	min-1
	kdegboundb	0.000280447	min-1
	kdegboundbIKK	0.364504	min-1
	kdegfreeb	0.148609	min-1
	kdegfreebIKK	0.000281878	min-1
	kdisb	0.000185637	min-1
	kshutboundikbbin	0.215543	min-1
	kshutboundikbbout	0.778384	min-1
	kshutfreeikbbin	0.00150536	min-1
	kshutfreeikbbout	0.000835009	min-1
	k0mrnaikbb	9.3361e-05	min-1
	kdegmrnaikbb	0.00410147	min-1
	kpikbb	0.0417105	min-1
	kasseikk	0.00442352	min-1
	kasseikknfkb	148.535	min-1
	kassenfkbikk	0.0153167	min-1
	kdiseikk	0.382743	min-1
	kdiseikknfkb	0.000212408	min-1
	kdisenfkbikk	0.269147	min-1
	kasse	241.348	min-1
	kdegbounde	0.0171291	min-1
	kdegboundeIKK	0.0693486	min-1
	kdegfreee	0.220175	min-1
	kdegfreeeIKK	4.81948e-05	min-1
	kdise	0.0221571	min-1
	kshutboundikbein	0.00866606	min-1
	kshutboundikbeout	0.0400626	min-1
	kshutfreeikbein	0.00136444	min-1
	kshutfreeikbeout	0.000101425	min-1
	k0mrnaikbe	0.000123263	min-1
	kdegmrnaikbe	0.00977332	min-1
	khillprodmrnaikbe	1.94454	-
	kpikbe	0.238477	min-1
	kprodmrnaikbe	0.105236	min-1
	kshutnfkbin	0.207218	min-1
	kshutnfkbout	0.000553762	min-1
	k0mrnaa20	0.00111856	min-1
	kdegmrnaa20	0.280975	min-1
	kprodmrnaa20	1.7883	min-1
	kpa20	0.244534	min-1
	kdega20	6.21787	min-1
	khillprodmrnaa20	1.24358	-
	delayrnae	45	-
			c: arbitary unit of concentration

## Sheet: Signal
Supplementary Table 1. Initial concentrations, rate equations, parameters and input signal function for the comprehensive model.
Signal
	Equation
		if t <= tdelay | term==1
			signal = sbase;
		elseif tdelay < t & t <= (traise + tdelay)
			signal = (t - tdelay)*(sinput - sbase)/traise + sbase;
		elseif (traise + tdelay) < t & t <= (tpulse + traise + tdelay)
			signal = sinput;
		elseif (tpulse + traise + tdelay) < t
			signal = (sinput - slate)*exp(-(t - tpulse - traise - tdelay)/tdecay) + slate;
		end
	Basal value			Dose	change X= 0~1
		sinput = 1.0;			sinput = 1.0 - (1.0 - 0.01)*X
		sbase = 0.01;			sbase = 0.01
		tpulse = 0.25;			tpulse = 0.25
		traise = 0.5;			traise = 0.5
		tdecay = 0.5;			tdecay = 0.5
		tdelay = 0;			tdelay = 0
		slate = 0.05;			slate = 0.05 - (0.05 - 0.01)*X
		Dose	Basal value			High																	Low
	Time	X	0	0.05	0.1	0.15	0.2	0.25	0.3	0.35	0.4	0.45	0.5	0.55	0.6	0.65	0.7	0.75	0.8	0.85	0.9	0.95	1
stimuli	0		0.01	0.01	0.01	0.01	0.01	0.01	0.01	0.01	0.01	0.01	0.01	0.01	0.01	0.01	0.01	0.01	0.01	0.01	0.01	0.01	0.01
	0.25		0.505	0.48025	0.4555	0.43075	0.406	0.38125	0.3565	0.33175	0.307	0.28225	0.2575	0.23275	0.208	0.18325	0.1585	0.13375	0.109	0.08425	0.0595	0.03475	0.01
	0.5		1	0.9505	0.901	0.8515	0.802	0.7525	0.703	0.6535	0.604	0.5545	0.505	0.4555	0.406	0.3565	0.307	0.2575	0.208	0.1585	0.109	0.0595	0.01
	0.75		1	0.9505	0.901	0.8515	0.802	0.7525	0.703	0.6535	0.604	0.5545	0.505	0.4555	0.406	0.3565	0.307	0.2575	0.208	0.1585	0.109	0.0595	0.01
	1		0.626204	0.595394	0.564584	0.533774	0.502963	0.472153	0.441343	0.410533	0.379722	0.348912	0.318102	0.287292	0.256482	0.225671	0.194861	0.164051	0.133241	0.102431	0.0716204	0.0408102	0.01
	1.25		0.399485	0.380011	0.360537	0.341063	0.321588	0.302114	0.28264	0.263166	0.243691	0.224217	0.204743	0.185268	0.165794	0.14632	0.126846	0.107371	0.0878971	0.0684228	0.0489485	0.0294743	0.01
	1.5		0.261974	0.249375	0.236776	0.224178	0.211579	0.19898	0.186382	0.173783	0.161184	0.148586	0.135987	0.123388	0.110789	0.0981908	0.0855921	0.0729934	0.0603947	0.047796	0.0351974	0.0225987	0.01
	1.75		0.178569	0.17014	0.161712	0.153283	0.144855	0.136426	0.127998	0.11957	0.111141	0.102713	0.0942843	0.0858558	0.0774274	0.068999	0.0605706	0.0521421	0.0437137	0.0352853	0.0268569	0.0184284	0.01
	2		0.127981	0.122082	0.116183	0.110284	0.104385	0.0984856	0.0925865	0.0866875	0.0807884	0.0748894	0.0689904	0.0630913	0.0571923	0.0512933	0.0453942	0.0394952	0.0335961	0.0276971	0.0217981	0.015899	0.01
	2.25		0.0972977	0.0929328	0.0885679	0.0842031	0.0798382	0.0754733	0.0711084	0.0667435	0.0623786	0.0580137	0.0536489	0.049284	0.0449191	0.0405542	0.0361893	0.0318244	0.0274595	0.0230947	0.0187298	0.0143649	0.01
	2.5		0.0786875	0.0752531	0.0718188	0.0683844	0.06495	0.0615156	0.0580813	0.0546469	0.0512125	0.0477781	0.0443438	0.0409094	0.037475	0.0340406	0.0306063	0.0271719	0.0237375	0.0203031	0.0168688	0.0134344	0.01
	2.75		0.0673999	0.0645299	0.0616599	0.0587899	0.0559199	0.0530499	0.0501799	0.0473099	0.0444399	0.0415699	0.0386999	0.0358299	0.0329599	0.0300899	0.02722	0.02435	0.02148	0.01861	0.01574	0.01287	0.01
	3		0.0605535	0.0580259	0.0554982	0.0529705	0.0504428	0.0479152	0.0453875	0.0428598	0.0403321	0.0378045	0.0352768	0.0327491	0.0302214	0.0276937	0.0251661	0.0226384	0.0201107	0.017583	0.0150554	0.0125277	0.01
	3.25		0.056401	0.054081	0.0517609	0.0494409	0.0471208	0.0448008	0.0424807	0.0401607	0.0378406	0.0355206	0.0332005	0.0308805	0.0285604	0.0262404	0.0239203	0.0216003	0.0192802	0.0169602	0.0146401	0.0123201	0.01
	3.5		0.0538824	0.0516883	0.0494942	0.0473001	0.0451059	0.0429118	0.0407177	0.0385236	0.0363295	0.0341353	0.0319412	0.0297471	0.027553	0.0253589	0.0231647	0.0209706	0.0187765	0.0165824	0.0143882	0.0121941	0.01
	3.75		0.0523548	0.0502371	0.0481193	0.0460016	0.0438839	0.0417661	0.0396484	0.0375306	0.0354129	0.0332951	0.0311774	0.0290597	0.0269419	0.0248242	0.0227064	0.0205887	0.018471	0.0163532	0.0142355	0.0121177	0.01
	4		0.0514283	0.0493569	0.0472854	0.045214	0.0431426	0.0410712	0.0389998	0.0369284	0.034857	0.0327855	0.0307141	0.0286427	0.0265713	0.0244999	0.0224285	0.0203571	0.0182857	0.0162142	0.0141428	0.0120714	0.01
	4.25		0.0508663	0.048823	0.0467797	0.0447363	0.042693	0.0406497	0.0386064	0.0365631	0.0345198	0.0324765	0.0304331	0.0283898	0.0263465	0.0243032	0.0222599	0.0202166	0.0181733	0.0161299	0.0140866	0.0120433	0.01
	4.5		0.0505254	0.0484992	0.0464729	0.0444466	0.0424203	0.0403941	0.0383678	0.0363415	0.0343153	0.032289	0.0302627	0.0282364	0.0262102	0.0241839	0.0221576	0.0201314	0.0181051	0.0160788	0.0140525	0.0120263	0.01
	4.75		0.0503187	0.0483028	0.0462868	0.0442709	0.042255	0.040239	0.0382231	0.0362071	0.0341912	0.0321753	0.0301593	0.0281434	0.0261275	0.0241115	0.0220956	0.0200797	0.0180637	0.0160478	0.0140319	0.0120159	0.01
	5		0.0501933	0.0481836	0.046174	0.0441643	0.0421546	0.040145	0.0381353	0.0361256	0.034116	0.0321063	0.0300966	0.028087	0.0260773	0.0240677	0.022058	0.0200483	0.0180387	0.016029	0.0140193	0.0120097	0.01
	5.25		0.0501172	0.0481114	0.0461055	0.0440997	0.0420938	0.0400879	0.0380821	0.0360762	0.0340703	0.0320645	0.0300586	0.0280528	0.0260469	0.024041	0.0220352	0.0200293	0.0180234	0.0160176	0.0140117	0.0120059	0.01
	5.5		0.0500711	0.0480676	0.046064	0.0440604	0.0420569	0.0400533	0.0380498	0.0360462	0.0340427	0.0320391	0.0300356	0.028032	0.0260284	0.0240249	0.0220213	0.0200178	0.0180142	0.0160107	0.0140071	0.0120036	0.01
	5.75		0.0500431	0.048041	0.0460388	0.0440367	0.0420345	0.0400323	0.0380302	0.036028	0.0340259	0.0320237	0.0300216	0.0280194	0.0260173	0.0240151	0.0220129	0.0200108	0.0180086	0.0160065	0.0140043	0.0120022	0.01
	6		0.0500262	0.0480249	0.0460235	0.0440222	0.0420209	0.0400196	0.0380183	0.036017	0.0340157	0.0320144	0.0300131	0.0280118	0.0260105	0.0240092	0.0220078	0.0200065	0.0180052	0.0160039	0.0140026	0.0120013	0.01
	6.25		0.0500159	0.0480151	0.0460143	0.0440135	0.0420127	0.0400119	0.0380111	0.0360103	0.0340095	0.0320087	0.0300079	0.0280071	0.0260063	0.0240056	0.0220048	0.020004	0.0180032	0.0160024	0.0140016	0.0120008	0.01
	6.5		0.0500096	0.0480091	0.0460087	0.0440082	0.0420077	0.0400072	0.0380067	0.0360063	0.0340058	0.0320053	0.0300048	0.0280043	0.0260038	0.0240034	0.0220029	0.0200024	0.0180019	0.0160014	0.014001	0.0120005	0.01
	6.75		0.0500058	0.0480055	0.0460053	0.044005	0.0420047	0.0400044	0.0380041	0.0360038	0.0340035	0.0320032	0.0300029	0.0280026	0.0260023	0.024002	0.0220018	0.0200015	0.0180012	0.0160009	0.0140006	0.0120003	0.01
	7		0.0500035	0.0480034	0.0460032	0.044003	0.0420028	0.0400027	0.0380025	0.0360023	0.0340021	0.0320019	0.0300018	0.0280016	0.0260014	0.0240012	0.0220011	0.0200009	0.0180007	0.0160005	0.0140004	0.0120002	0.01
	7.25		0.0500021	0.048002	0.0460019	0.0440018	0.0420017	0.0400016	0.0380015	0.0360014	0.0340013	0.0320012	0.0300011	0.028001	0.0260009	0.0240008	0.0220006	0.0200005	0.0180004	0.0160003	0.0140002	0.0120001	0.01
	7.5		0.0500013	0.0480012	0.0460012	0.0440011	0.042001	0.040001	0.0380009	0.0360008	0.0340008	0.0320007	0.0300007	0.0280006	0.0260005	0.0240005	0.0220004	0.0200003	0.0180003	0.0160002	0.0140001	0.0120001	0.01
	7.75		0.0500008	0.0480008	0.0460007	0.0440007	0.0420006	0.0400006	0.0380006	0.0360005	0.0340005	0.0320004	0.0300004	0.0280004	0.0260003	0.0240003	0.0220002	0.0200002	0.0180002	0.0160001	0.0140001	0.012	0.01
	8		0.0500005	0.0480005	0.0460004	0.0440004	0.0420004	0.0400004	0.0380003	0.0360003	0.0340003	0.0320003	0.0300002	0.0280002	0.0260002	0.0240002	0.0220001	0.0200001	0.0180001	0.0160001	0.014	0.012	0.01
	8.25		0.0500003	0.0480003	0.0460003	0.0440002	0.0420002	0.0400002	0.0380002	0.0360002	0.0340002	0.0320002	0.0300001	0.0280001	0.0260001	0.0240001	0.0220001	0.0200001	0.0180001	0.016	0.014	0.012	0.01
	8.5		0.0500002	0.0480002	0.0460002	0.0440001	0.0420001	0.0400001	0.0380001	0.0360001	0.0340001	0.0320001	0.0300001	0.0280001	0.0260001	0.0240001	0.0220001	0.02	0.018	0.016	0.014	0.012	0.01
	8.75		0.0500001	0.0480001	0.0460001	0.0440001	0.0420001	0.0400001	0.0380001	0.0360001	0.0340001	0.0320001	0.0300001	0.028	0.026	0.024	0.022	0.02	0.018	0.016	0.014	0.012	0.01
	9		0.0500001	0.0480001	0.0460001	0.0440001	0.0420001	0.04	0.038	0.036	0.034	0.032	0.03	0.028	0.026	0.024	0.022	0.02	0.018	0.016	0.014	0.012	0.01
	9.25		0.05	0.048	0.046	0.044	0.042	0.04	0.038	0.036	0.034	0.032	0.03	0.028	0.026	0.024	0.022	0.02	0.018	0.016	0.014	0.012	0.01
	9.5		0.05	0.048	0.046	0.044	0.042	0.04	0.038	0.036	0.034	0.032	0.03	0.028	0.026	0.024	0.022	0.02	0.018	0.016	0.014	0.012	0.01
	9.75		0.05	0.048	0.046	0.044	0.042	0.04	0.038	0.036	0.034	0.032	0.03	0.028	0.026	0.024	0.022	0.02	0.018	0.016	0.014	0.012	0.01
	10		0.05	0.048	0.046	0.044	0.042	0.04	0.038	0.036	0.034	0.032	0.03	0.028	0.026	0.024	0.022	0.02	0.018	0.016	0.014	0.012	0.01
	360		0.05	0.048	0.046	0.044	0.042	0.04	0.038	0.036	0.034	0.032	0.03	0.028	0.026	0.024	0.022	0.02	0.018	0.016	0.014	0.012	0.01
