# Supplementary material for: Oscillation dynamics underlie functional switching of NF-κB for B-cell activation
Source: NPJ Syst Biol Appl. 2016 Oct 20;2:16024–. doi: 10.1038/npjsba.2016.24 (PMC5516862; doi:10.1038/npjsba.2016.24)
Supplement: Supplementary Table 4 [file npjsba201624-s3.xls]

## Sheet: Sheet1
Supplementary Table 4. Sensitivity for amplitude, period, Hill Coefficient, and EC50.
Sensitivity		CBM	TAK1	IKK	IκBa	IκBb	IκBe	NFkB	A20
	Fig.1j	Sum of amplitude		Fig.1k	Averaged period		Fig.1l	Hill coefficient		Fig.1m	EC50		Fig.S6a	Peak1		Fig.S6b	Peak2		Fig.S6c	Peak3		Fig.S6d	Peak4		Fig.S6e	1st period		Fig.S6f	2nd period		Fig.S6g	3rd period		Fig.S6h	4th period
	v76	4.09751		v143	-0.705203		v76	-5.68591		v76	-33.0895		v76	2.63909		v76	5.26129		v143	-11.9079		v143	-152.034		v140	1.33263		v142	-0.75213		v142	-0.838295		v143	-4.22302
	v66	-3.91179		v140	-0.557192		v66	4.54309		v66	28.0308		v66	-2.41284		v66	-5.20325		v66	-11.1952		v140	-133.569		v142	-1.30446		v66	0.299283		v66	0.438415		v140	-3.74844
	v143	-3.72739		v66	-0.446327		v77	3.34915		v77	25.3428		v77	-2.34486		v143	-5.12479		v142	10.6919		v66	-118.622		v143	1.28774		v140	0.28434		v76	-0.425627		v66	-3.26039
	v77	-3.6177		v132	-0.364283		v48	-2.37083		v50	19.6298		v143	-2.06994		v77	-4.74767		v76	10.5305		v77	-85.596		v66	1.17544		v76	-0.270119		v140	0.409247		v77	-2.35357
	v142	3.24476		v50	-0.306893		v50	2.10849		v65	14.9547		v50	-1.82455		v142	4.38023		v140	-10.2816		v50	-82.9906		v76	-1.07438		v143	0.254447		v77	0.38007		v50	-2.32245
	v50	-2.975		v77	-0.290502		v49	2.04161		v61	-13.3511		v84	1.66787		v140	-4.0893		v77	-9.66587		v142	75.6823		v77	0.905404		v77	0.239498		v143	0.38007		v65	-1.84126
	v140	-2.83407		v65	-0.224963		v78	-1.7579		v54	9.13985		v142	1.60524		v50	-3.94288		v50	-8.52029		v65	-65.6248		v50	0.860327		v50	0.224546		v50	0.336289		v142	1.76332
	v84	2.72145		v142	-0.19221		v46	-1.55492		v48	-8.94145		v65	-1.51103		v84	3.53538		v84	7.46012		v76	62.5967		v65	0.747546		v84	-0.21003		v84	-0.308032		v76	1.73344
	v65	-2.47819		v126	-0.151283		v64	-1.38583		v60	-8.87023		v140	-1.3214		v65	-3.29267		v65	-7.09285		v84	50.1168		v84	-0.684446		v132	-0.21003		v65	0.277885		v84	1.41912
	v61	2.12384		v54	-0.122645		v65	1.23779		v73	-8.02317		v61	1.31055		v61	2.7599		v61	5.81102		v126	-45.7552		v61	-0.592917		v65	0.194635		v61	-0.249287		v126	-1.26993
	v127	1.95795		v79	-0.122645		v61	-1.18634		v64	-7.72386		v127	1.22764		v127	2.53162		v126	-5.30897		v61	39.6501		v109	-0.501471		v127	-0.164986		v127	-0.219927		v61	1.13389
	v126	-1.92401		v84	0.118415		v63	-1.13785		v74	7.07494		v126	-1.20974		v126	-2.51791		v127	5.27137		v54	-36.7445		v126	0.476354		v61	-0.149976		v126	0.219447		v54	-1.03923
	v54	-1.54593		v109	0.106171		v73	-1.0588		v63	-5.67933		v54	-0.956173		v54	-2.03216		v54	-4.33568		v127	36.1625		v60	-0.455779		v126	0.149753		v132	-0.190575		v127	1.01355
	v60	1.50801		v145	-0.102194		v2	-0.937821		v46	-5.41062		v60	0.90954		v60	1.98132		v60	4.2298		v60	30.1312		v127	-0.455779		v60	-0.119963		v60	-0.175903		v132	-0.977804
	v73	1.25651		v141	-0.0940142		v143	-0.875408		v53	-5.18237		v73	0.779338		v73	1.63655		v73	3.43728		v109	29.3007		v54	0.431084		v145	-0.119963		v54	0.175596		v109	0.923197
	v64	1.05688		v61	0.0898444		v60	-0.78787		v30	4.37506		v141	-0.747422		v64	1.37578		v109	3.4114		v79	-26.364		v73	-0.341641		v54	0.10485		v73	-0.146564		v60	0.862919
	v74	-1.02286		v76	0.0857624		v44	-0.736052		v2	-4.33775		v64	0.6567		v109	1.35306		v64	2.89089		v73	24.3007		v145	-0.341641		v73	-0.089959		v145	-0.131898		v79	-0.701834
	v154	-0.960074		v107	0.0857624		v53	-0.732744		v41	3.8112		v74	-0.627785		v74	-1.34799		v74	-2.87495		v74	-23.5		v48	-0.318828		v79	0.0898785		v79	0.131725		v73	0.696967
	v151	-0.946091		v127	0.0857624		v140	-0.729508		v9	3.77397		v154	-0.604935		v154	-1.26365		v48	2.74911		v132	-23.1285		v74	0.31782		v46	-0.0749602		v48	-0.117234		v74	-0.655913
	v48	0.944682		v154	-0.0776576		v74	0.728592		v6	3.77251		v151	-0.603912		v48	1.24457		v132	-2.70413		v48	21.1353		v64	-0.296021		v48	-0.0749602		v64	-0.117234		v48	0.621443
	v153	0.940241		v74	-0.0694803		v142	0.696286		v71	-3.61228		v153	0.597878		v151	-1.23938		v154	-2.58991		v64	20.6886		v151	0.295152		v53	-0.0749602		v109	-0.117234		v154	-0.610012
	v109	0.93954		v151	-0.0694803		v25	-0.67553		v25	-3.33952		v48	0.554297		v153	1.22466		v107	2.53442		v154	-20.3335		v154	0.295152		v64	-0.0749602		v74	0.117098		v64	0.591218
	v141	-0.897173		v60	0.0694323		v80	-0.6004		v5	-2.92069		v53	0.513976		v132	-1.17427		v151	-2.5116		v151	-19.5961		v153	-0.27322		v109	-0.0749602		v107	-0.102573		v151	-0.579423
	v107	0.834161		v73	0.0612663		v17	-0.577359		v29	-2.7943		v63	0.487574		v107	1.13946		v153	2.48017		v107	18.1609		v63	-0.250423		v144	-0.0749602		v2	-0.087913		v107	0.53074
	v53	0.830976		v30	-0.0572156		v29	-0.575736		v78	2.64652		v49	0.478705		v53	1.08226		v79	-2.36595		v153	17.5287		v90	-0.250423		v2	-0.0599637		v46	-0.087913		v153	0.53074
	v132	-0.811087		v146	-0.0572156		v71	-0.572657		v72	-2.45703		v107	0.462305		v63	1.05778		v53	2.29243		v30	-17.2064		v41	0.227117		v5	-0.0599637		v53	-0.087913		v30	-0.487713
	v63	0.80478		v148	-0.0572156		v45	-0.523194		v70	2.43727		v30	-0.457373		v141	-1.02608		v63	2.26026		v63	16.7305		v53	-0.204845		v49	-0.0599637		v63	-0.087913		v53	0.485358
	v30	-0.746637		v48	0.057183		v84	0.481844		v58	-2.39002		v2	0.444599		v30	-0.979499		v30	-2.10744		v53	16.7099		v30	0.204428		v63	-0.0599637		v153	-0.087913		v63	0.485358
	v49	0.741222		v153	0.057183		v58	-0.474707		v17	-2.31088		v46	0.439222		v2	0.964924		v2	2.10298		v2	16.0472		v2	-0.182064		v71	-0.0599637		v30	0.0878361		v2	0.470226
	v2	0.738282		v6	-0.0531277		v111	-0.468507		v34	2.25356		v90	0.436057		v49	0.960421		v46	2.06702		v41	-15.8286		v46	-0.182064		v107	-0.0599637		v41	0.0878361		v46	0.470226
	v46	0.72784		v2	0.0530996		v5	-0.447407		v51	-2.21256		v80	-0.414423		v46	0.951852		v49	1.9354		v6	-15.7591		v6	0.181734		v138	-0.0599637		v151	0.0878361		v41	-0.457161
	v90	0.674971		v64	0.0530996		v8	-0.443512		v44	-2.18496		v6	-0.398909		v90	0.871975		v6	-1.89823		v46	15.6921		v9	0.181734		v74	0.059928		v154	0.0878361		v6	-0.441889
	v6	-0.661061		v102	0.0530996		v72	-0.403031		v8	-2.05535		v109	0.396582		v6	-0.869208		v41	-1.8752		v9	-14.6363		v146	0.181734		v8	-0.0449694		v49	-0.0732555		v146	-0.426619
	v80	-0.640768		v147	0.0530996		v9	0.386872		v15	-2.01873		v132	-0.395694		v41	-0.845371		v9	-1.78789		v146	-14.4079		v148	0.181734		v15	-0.0449694		v90	-0.0732555		v148	-0.426619
	v9	-0.628581		v9	-0.0490399		v127	0.371089		v16	1.98579		v9	-0.382481		v80	-0.833418		v90	1.75938		v148	-14.3986		v71	-0.159288		v17	-0.0449694		v6	0.0732021		v9	-0.411352
	v41	-0.628318		v46	0.049016		v126	-0.370236		v52	-1.90702		v41	-0.361072		v9	-0.824871		v80	-1.68445		v49	13.1522		v138	-0.159288		v25	-0.0449694		v9	0.0732021		v147	0.409675
	v71	0.582923		v53	0.049016		v41	0.35723		v20	1.78216		v71	0.35731		v71	0.765817		v148	-1.66246		v147	13.0695		v147	-0.159288		v58	-0.0449694		v5	-0.0586001		v49	0.364238
	v148	-0.530873		v120	0.049016		v69	-0.334623		v45	-1.56226		v25	0.318432		v148	-0.728541		v146	-1.66243		v90	12.5226		v25	-0.136517		v85	-0.0449694		v25	-0.0586001		v90	0.364238
	v146	-0.530849		v41	-0.0449524		v75	-0.318613		v49	-1.52674		v5	0.313518		v146	-0.728522		v147	1.63304		v80	-12.2416		v49	-0.136517		v90	-0.0449694		v29	-0.0586001		v5	0.349088
	v147	0.525845		v63	0.0449323		v34	0.298889		v69	-1.33595		v120	0.313321		v147	0.718711		v71	1.61829		v71	11.8517		v85	-0.136517		v104	-0.0449694		v71	-0.0586001		v80	-0.335048
	v5	0.525663		v5	0.0408483		v6	0.291503		v80	1.04503		v78	-0.305498		v79	-0.701151		v141	-1.58721		v5	11.7825		v104	-0.136517		v141	-0.0449694		v144	-0.0586001		v25	0.333935
	v25	0.524277		v80	-0.0367777		v40	-0.28039		v12	1.0127		v148	-0.287542		v120	0.692841		v5	1.51348		v25	11.2538		v144	-0.136517		v120	-0.0449694		v138	-0.0586001		v71	0.333935
	v120	0.520443		v138	-0.0367777		v51	-0.276097		v35	-1.0024		v146	-0.287495		v5	0.689795		v25	1.47928		v85	10.8095		v149	-0.136517		v153	-0.0449694		v147	-0.0586001		v120	0.333935
	v79	-0.497841		v25	0.0367642		v30	0.275223		v40	-0.962485		v147	0.284094		v25	0.685921		v120	1.4664		v120	10.4434		v78	0.136332		v147	-0.0449694		v80	0.0585659		v85	0.31878
	v85	0.480845		v49	0.0367642		v109	0.256371		v62	-0.937304		v85	0.283412		v85	0.638271		v85	1.38755		v15	9.42363		v80	0.136332		v6	0.0449493		v146	0.0585659		v141	-0.274047
	v78	-0.471671		v85	0.0367642		v123	-0.254823		v59	-0.81391		v29	0.266722		v78	-0.612991		v78	-1.23584		v110	-9.39374		v110	0.136332		v30	0.0449493		v148	0.0585659		v110	-0.274047
	v29	0.437105		v87	-0.0286037		v151	-0.246661		v3	0.812507		v87	-0.246517		v29	0.571423		v29	1.22792		v29	9.34442		v5	-0.113751		v41	0.0449493		v15	-0.0439469		v15	0.273302
	v15	0.416209		v110	-0.0286037		v153	0.246151		v14	-0.78914		v72	0.244717		v15	0.55313		v15	1.21018		v104	9.05534		v15	-0.113751		v80	0.0449493		v51	-0.0439469		v29	0.273302
	v87	-0.401993		v15	0.0285956		v154	-0.246111		v26	0.783081		v15	0.244066		v87	-0.527801		v87	-1.12713		v149	9.01947		v29	-0.113751		v19	-0.0299774		v52	-0.0439469		v149	0.273302
	v72	0.398681		v29	0.0285956		v52	-0.238716		v75	-0.777495		v16	-0.229094		v72	0.523688		v72	1.10639		v87	-8.9254		v72	-0.113751		v29	-0.0299774		v58	-0.0439469		v58	0.258138
	v16	-0.382968		v58	0.0285956		v62	-0.220181		v28	0.748776		v34	-0.225429		v16	-0.507135		v16	-1.1007		v78	-8.8955		v16	0.113623		v35	-0.0299774		v72	-0.0439469		v102	0.258138
	v58	0.369179		v71	0.0285956		v70	-0.209735		v21	0.739835		v51	0.22283		v58	0.490423		v58	1.09613		v16	-8.87185		v20	0.113623		v44	-0.0299774		v85	-0.0439469		v104	0.258138
	v34	-0.366621		v149	0.0285956		v35	-0.194347		v67	-0.71323		v58	0.212923		v34	-0.479752		v149	1.08879		v58	8.80841		v34	0.113623		v45	-0.0299774		v104	-0.0439469		v16	-0.243561
	v51	0.363656		v16	-0.024517		v132	-0.185393		v57	0.698381		v17	0.204844		v51	0.476449		v110	-1.0701		v72	8.21913		v70	0.113623		v51	-0.0299774		v149	-0.0439469		v78	-0.243561
	v149	0.340977		v34	-0.024517		v139	-0.172851		v19	-0.695955		v20	-0.203559		v149	0.469527		v104	1.03173		v34	-8.14171		v35	-0.0909907		v52	-0.0299774		v120	-0.0439469		v87	-0.243561
	v20	-0.336156		v8	0.024511		v114	-0.172587		v55	0.619045		v8	0.200115		v110	-0.45978		v34	-1.02771		v141	-8.10005		v51	-0.0909907		v72	-0.0299774		v155	-0.0439469		v72	0.242972
	v110	-0.333062		v51	0.024511		v59	-0.170375		v13	0.570298		v52	0.192827		v20	-0.443161		v51	1.01444		v102	7.90798		v58	-0.0909907		v102	-0.0299774		v16	0.0439277		v34	-0.228321
	v17	0.331874		v72	0.024511		v57	0.155776		v56	0.564474		v149	0.178557		v17	0.432614		v102	0.979645		v51	7.65021		v120	-0.0909907		v149	-0.0299774		v34	0.0439277		v51	0.227803
	v8	0.329899		v125	0.024511		v14	-0.153705		v18	0.498333		v110	-0.174604		v8	0.431821		v20	-0.954539		v20	-7.58979		v87	0.0909083		v155	-0.0299774		v78	0.0439277		v8	0.212632
	v52	0.314384		v20	-0.0204304		v15	0.150411		v68	-0.478325		v44	0.168999		v104	0.426436		v8	0.934848		v8	7.17704		v8	-0.0682353		v9	0.0299684		v87	0.0439277		v20	-0.197848
	v104	0.306573		v78	-0.0204304		v3	0.150128		v160	0.400885		v104	0.150232		v102	0.413811		v17	0.921923		v145	7.14534		v17	-0.0682353		v16	0.0299684		v110	0.0439277		v17	0.197459
	v102	0.286364		v144	-0.0204304		v141	-0.149198		v161	-0.399484		v79	-0.146019		v52	0.411796		v52	0.876552		v17	6.97265		v44	-0.0682353		v78	0.0299684		v8	-0.0292958		v52	0.197459
	v44	0.276139		v17	0.0204262		v81	0.141585		v159	-0.398871		v70	-0.136352		v44	0.360829		v44	0.774284		v52	6.6244		v52	-0.0682353		v87	0.0299684		v17	-0.0292958		v70	-0.182615
	v70	-0.242808		v44	0.0204262		v67	-0.141561		v39	-0.320472		v102	0.13353		v70	-0.327249		v70	-0.738565		v144	6.31212		v107	-0.0682353		v110	0.0299684		v40	-0.0292958		v44	0.182284
	v45	0.196807		v52	0.0204262		v107	0.139779		v23	0.307816		v45	0.12079		v45	0.25713		v144	0.657395		v70	-6.29171		v28	0.068189		v146	0.0299684		v44	-0.0292958		v144	0.151926
	v144	0.182659		v90	0.0204262		v120	0.139385		v157	0.293948		v12	-0.106582		v144	0.253649		v145	0.596357		v44	5.9433		v40	-0.045485		v148	0.0299684		v20	0.0292872		v35	0.136744
	v35	0.179572		v104	0.0204262		v18	0.119247		v84	0.269942		v35	0.0919733		v35	0.253238		v35	0.57402		v35	4.67767		v45	-0.045485		v151	0.0299684		v70	0.0292872		v45	0.121559
	v12	-0.175461		v70	-0.016344		v146	-0.116967		v43	-0.267832		v81	0.0913835		v12	-0.230095		v45	0.550486		v45	4.21917		v59	-0.045485		v154	0.0299684		v118	0.0292872		v12	-0.106485
	v28	-0.151035		v155	-0.016344		v148	-0.116362		v31	-0.265604		v28	-0.0893637		v28	-0.201529		v12	-0.498069		v138	4.06001		v62	-0.045485		v14	-0.0149876		v14	-0.0146468		v19	0.106372
	v19	0.146954		v12	-0.0122577		v147	0.116323		v27	-0.26007		v138	0.0875679		v19	0.195384		v28	-0.435791		v12	-3.94701		v69	-0.045485		v22	-0.0149876		v19	-0.0146468		v40	0.106372
	v81	0.141313		v19	0.0122562		v55	0.115962		v83	0.252902		v19	0.0869701		v81	0.183438		v19	0.423285		v28	-3.4298		v155	-0.045485		v24	-0.0149876		v31	-0.0146468		v69	0.106372
	v138	0.139684		v45	0.0122562		v26	0.114891		v33	-0.243242		v144	0.0827457		v62	0.180969		v138	0.416114		v40	3.36705		v3	0.0454644		v27	-0.0149876		v35	-0.0146468		v145	0.106372
	v62	0.135538		v69	0.0122562		v56	0.107105		v42	-0.239465		v3	-0.0798724		v145	0.176729		v40	0.39942		v19	3.32273		v12	0.0454644		v31	-0.0149876		v38	-0.0146468		v125	0.106372
	v3	-0.130356		v3	-0.00817166		v110	-0.105383		v24	-0.23215		v62	0.0796657		v40	0.173907		v62	0.392352		v118	-3.15424		v13	0.0454644		v32	-0.0149876		v45	-0.0146468		v28	-0.0912661
	v26	-0.12992		v21	-0.00817166		v21	0.10417		v22	-0.214006		v26	-0.0793923		v3	-0.170349		v59	0.371574		v62	3.07104		v21	0.0454644		v33	-0.0149876		v47	-0.0146468		v118	-0.0912661
	v21	-0.128143		v26	-0.00817166		v90	0.0975382		v90	-0.176601		v21	-0.0776379		v26	-0.17012		v69	0.370215		v69	3.06324		v26	0.0454644		v37	-0.0149876		v59	-0.0146468		v59	0.0911833
	v40	0.126517		v28	-0.00817166		v85	0.0964959		v127	0.172931		v91	0.0751602		v59	0.168721		v81	0.369236		v59	2.96883		v55	0.0454644		v39	-0.0149876		v62	-0.0146468		v62	0.0911833
	v91	0.1257		v57	-0.00817166		v68	-0.0945851		v37	-0.172236		v14	0.0741553		v21	-0.16783		v3	-0.366747		v21	-2.91433		v56	0.0454644		v40	-0.0149876		v68	-0.0146468		v138	0.0911833
	v59	0.124417		v88	-0.00817166		v28	-0.0928802		v126	-0.170727		v59	0.0703496		v91	0.166512		v26	-0.366059		v3	-2.88536		v57	0.0454644		v42	-0.0149876		v69	-0.0146468		v3	-0.0760493
	v69	0.123108		v108	-0.00817166		v149	0.0911124		v47	-0.154898		v69	0.0700646		v138	0.165072		v21	-0.365195		v26	-2.87801		v88	0.0454644		v43	-0.0149876		v75	-0.0146468		v21	-0.0760493
	v14	0.121583		v128	-0.00817166		v104	0.0901156		v82	0.137262		v40	0.0671879		v69	0.164444		v118	-0.36279		v91	2.82217		v132	0.0454644		v59	-0.0149876		v81	-0.0146468		v26	-0.0760493
	v88	-0.111613		v118	-0.00817166		v43	-0.0884181		v32	0.130419		v88	-0.065906		v14	0.159531		v91	0.358236		v125	2.79256		v128	0.0454644		v62	-0.0149876		v91	-0.0146468		v57	-0.0760493
	v125	0.10965		v124	-0.00817166		v39	-0.0876862		v38	-0.129657		v160	-0.0647455		v125	0.151153		v125	0.349494		v57	-2.66313		v160	0.0454644		v67	-0.0149876		v102	-0.0146468		v88	-0.0760493
	v118	-0.108881		v156	-0.00817166		v102	0.0873496		v142	-0.117381		v161	0.0637721		v88	-0.148391		v14	0.34131		v14	2.64849		v14	-0.0227399		v68	-0.0149876		v141	-0.0146468		v128	-0.0760493
	v57	-0.107065		v160	-0.00817166		v19	0.0868993		v158	0.107354		v128	-0.0626428		v118	-0.145232		v88	-0.323274		v88	-2.60834		v19	-0.0227399		v69	-0.0149876		v112	-0.0146468		v14	0.0759918
	v128	-0.105221		v14	0.008171		v145	0.0860832		v111	-0.0768451		v129	0.06206		v57	-0.142251		v57	-0.320225		v81	2.59098		v67	-0.0227399		v75	-0.0149876		v129	-0.0146468		v81	0.0759918
	v129	0.104609		v35	0.008171		v79	-0.0837754		v140	0.0737141		v57	-0.0617227		v128	-0.139412		v55	-0.305752		v155	2.5738		v81	-0.0227399		v81	-0.0149876		v119	-0.0146468		v91	0.0759918
	v160	-0.103148		v40	0.008171		v87	-0.0775482		v143	0.069111		v159	0.060872		v129	0.138863		v128	-0.302782		v55	-2.54906		v91	-0.0227399		v82	-0.0149876		v3	0.0146447		v129	0.0759918
	v161	0.102071		v59	0.008171		v13	0.0744864		v107	-0.0594076		v125	0.0580343		v55	-0.135083		v129	0.30047		v128	-2.42254		v102	-0.0227399		v89	-0.0149876		v12	0.0146447		v55	-0.0608349
	v55	-0.0995984		v62	0.008171		v16	-0.0671188		v145	0.0575549		v118	-0.0572796		v160	-0.134904		v160	-0.280239		v129	2.3947		v141	-0.0227399		v91	-0.0149876		v18	0.0146447		v56	-0.0608349
	v159	0.0953892		v81	0.008171		v23	0.0663468		v109	0.0532114		v13	-0.057238		v161	0.133835		v161	0.277508		v56	-2.30164		v112	-0.0227399		v92	-0.0149876		v21	0.0146447		v160	-0.0608349
	v13	-0.0944606		v91	0.008171		v144	0.0639744		v81	-0.0462075		v55	-0.0551762		v13	-0.124133		v56	-0.276969		v13	-2.11027		v129	-0.0227399		v96	-0.0149876		v26	0.0146447		v159	0.060798
	v145	0.0905287		v129	0.008171		v24	-0.0611264		v123	-0.0432157		v56	-0.0501918		v159	0.123807		v155	0.276091		v160	-2.08306		v159	-0.0227399		v100	-0.0149876		v28	0.0146447		v161	0.060798
	v56	-0.0903327		v119	0.008171		v54	-0.0600589		v120	-0.0361572		v18	-0.0439309		v56	-0.122296		v13	-0.268147		v161	2.05255		v161	-0.0227399		v103	-0.0149876		v32	0.0146447		v13	-0.0456227
	v108	-0.074694		v123	0.008171		v125	-0.0598838		v11	-0.0360914		v83	-0.0435012		v108	-0.102252		v159	0.25339		v159	1.8947		v18	0.0227348		v108	-0.0149876		v55	0.0146447		v18	-0.0456227
	v155	0.0722155		v159	0.008171		v33	-0.0571817		v85	0.0345617		v75	0.0415038		v155	0.0974983		v108	-0.234012		v108	-1.78871		v23	0.0227348		v111	-0.0149876		v56	0.0146447		v108	-0.0456227
	v18	-0.070555		v161	0.008171		v42	-0.0567362		v153	-0.0323228		v108	-0.0407441		v18	-0.091961		v67	0.208223		v67	1.74706		v32	0.0227348		v115	-0.0149876		v57	0.0146447		v31	0.045602
	v83	-0.0690924		v13	-0.00408575		v138	0.0563907		v154	0.0313231		v157	-0.0397648		v67	0.0917112		v18	-0.194602		v18	-1.48372		v79	0.0227348		v117	-0.0149876		v82	0.0146447		v67	0.045602
	v67	0.0670338		v18	-0.00408575		v37	-0.0511272		v151	0.0311835		v67	0.0363118		v83	-0.0900373		v83	-0.187854		v23	-1.40166		v82	0.0227348		v129	-0.0149876		v88	0.0146447		v68	0.045602
	v157	-0.0655706		v23	-0.00408575		v12	0.0501178		v139	-0.029252		v23	-0.0341823		v157	-0.0869134		v157	-0.184349		v157	-1.3986		v83	0.0227348		v119	-0.0149876		v108	0.0146447		v75	0.045602
	v75	0.0643263		v55	-0.00408575		v83	-0.0468568		v114	-0.0291379		v31	0.0323326		v75	0.0834944		v23	-0.169224		v83	-1.38574		v89	0.0227348		v123	-0.0149876		v128	0.0146447		v112	0.045602
	v23	-0.0575687		v56	-0.00408575		v118	-0.046272		v155	-0.0278047		v155	0.0320587		v23	-0.0750472		v75	0.168846		v119	1.34732		v96	0.0227348		v124	-0.0149876		v123	0.0146447		v119	0.045602
	v31	0.0549263		v83	-0.00408575		v47	-0.0417539		v79	0.0275294		v92	0.0316995		v31	0.0732459		v119	0.159643		v112	1.2781		v100	0.0227348		v125	-0.0149876		v157	0.0146447		v155	0.045602
	v27	0.0513294		v152	-0.00408575		v159	-0.0414207		v118	0.0247094		v27	0.0303695		v112	0.0700948		v31	0.15901		v31	1.25606		v103	0.0227348		v130	-0.0149876		v160	0.0146447		v23	-0.0304128
	v39	0.0511909		v158	-0.00408575		v22	-0.0405617		v125	-0.020963		v39	0.029667		v27	0.0684681		v112	0.155818		v39	1.24693		v108	0.0227348		v131	-0.0149876		v13	1.07113e-11		v83	-0.0304128
	v112	0.0495134		v11	0.00408558		v161	-0.0398395		v87	-0.0203249		v112	0.0256294		v39	0.0680208		v39	0.151536		v75	1.19571		v115	0.0227348		v152	-0.0149876		v22	1.07113e-11		v157	-0.0304128
	v92	0.044893		v22	0.00408558		v38	-0.0387273		v86	0.0186874		v158	-0.0250009		v119	0.0613762		v27	0.147432		v68	1.17528		v118	0.0227348		v156	-0.0149876		v23	1.07113e-11		v22	0.0304036
	v68	0.0448795		v24	0.00408558		v160	0.0342229		v104	-0.0180228		v68	0.0243769		v68	0.061331		v68	0.139058		v27	1.16207		v119	0.0227348		v139	-0.0149876		v24	1.07113e-11		v24	0.0304036
	v119	0.0437278		v27	0.00408558		v20	-0.0335424		v36	-0.0173733		v24	0.0228633		v92	0.0571774		v42	0.112565		v42	0.925021		v123	0.0227348		v158	-0.0149876		v27	1.07113e-11		v27	0.0304036
	v24	0.0381534		v31	0.00408558		v31	0.0323457		v148	-0.0164462		v145	-0.0219764		v42	0.0513904		v24	0.109959		v24	0.900161		v131	0.0227348		v159	-0.0149876		v33	1.07113e-11		v33	0.0304036
	v42	0.037776		v33	0.00408558		v157	0.0298534		v146	-0.016413		v33	0.0216079		v24	0.0499091		v92	0.102532		v33	0.768679		v152	0.0227348		v160	-0.0149876		v37	1.07113e-11		v37	0.0304036
	v158	-0.0373909		v37	0.00408558		v91	0.0238818		v147	0.0161518		v82	-0.0213706		v158	-0.0475948		v33	0.0985458		v22	0.755736		v157	0.0227348		v161	-0.0149876		v39	1.07113e-11		v38	0.0304036
	v33	0.0353299		v38	0.00408558		v27	0.0235911		v138	-0.0160213		v42	0.0212901		v33	0.0464477		v22	0.0962669		v43	0.7348		v139	0.0227348		v12	0.0149853		v42	1.07113e-11		v39	0.0304036
	v22	0.0344261		v39	0.00408558		v88	-0.0228154		v119	-0.0138274		v22	0.0211136		v22	0.0450198		v158	-0.0947839		v82	-0.683175		v158	0.0227348		v20	0.0149853		v43	1.07113e-11		v42	0.0304036
	v82	-0.0339106		v42	0.00408558		v128	-0.0206221		v91	-0.0125441		v43	0.0205514		v82	-0.0441165		v43	0.0926789		v158	-0.665601		v1	0		v34	0.0149853		v67	1.07113e-11		v43	0.0304036
	v43	0.0333915		v43	0.00408558		v129	0.0205093		v110	-0.0122041		v119	0.0198335		v43	0.0436682		v82	-0.0921545		v130	0.636966		v4	0		v70	0.0149853		v83	1.07113e-11		v92	0.0304036
	v37	0.0253022		v67	0.00408558		v155	0.0178833		v108	0.0106615		v86	0.0168226		v111	0.0334935		v124	-0.0791084		v152	-0.627604		v7	0		v118	0.0149853		v92	1.07113e-11		v111	0.0304036
	v32	-0.0249064		v68	0.00408558		v82	0.016457		v89	-0.0103831		v37	0.0149692		v37	0.0333723		v152	-0.0762397		v92	0.622632		v10	0		v3	-1.09791e-11		v111	1.07113e-11		v117	0.0304036
	v111	0.0234893		v75	0.00408558		v112	0.0151726		v149	0.00937232		v32	-0.0149253		v32	-0.0328417		v111	0.0748661		v111	0.61825		v11	0		v13	-1.09791e-11		v117	1.07113e-11		v130	0.0304036
	v86	0.0233774		v86	0.00408558		v108	-0.0148265		v132	-0.00827741		v89	-0.0142173		v124	-0.0318147		v37	0.0736239		v37	0.597168		v22	0		v18	-1.09791e-11		v124	1.07113e-11		v32	-0.0152053
	v124	-0.0216204		v92	0.00408558		v119	0.00939874		v128	-0.00705852		v111	0.0119266		v86	0.0301407		v32	-0.0714603		v124	-0.572589		v24	0		v21	-1.09791e-11		v125	1.07113e-11		v82	-0.0152053
	v89	-0.0195413		v93	0.00408558		v135	-0.00881853		v129	0.00670623		v38	0.0111356		v47	0.0256789		v47	0.0573162		v32	-0.563895		v27	0		v23	-1.09791e-11		v130	1.07113e-11		v124	-0.0152053
	v47	0.0190548		v111	0.00408558		v124	-0.00850276		v88	-0.00658653		v47	0.0108809		v38	0.0250674		v38	0.0553417		v38	0.461786		v31	0		v26	-1.09791e-11		v156	1.07113e-11		v152	-0.0152053
	v38	0.0189599		v112	0.00408558		v11	-0.00849149		v102	-0.00652441		v124	-0.009424		v89	-0.0247617		v86	0.049601		v47	0.430844		v33	0		v28	-1.09791e-11		v159	1.07113e-11		v156	-0.0152053
	v117	0.0145784		v117	0.00408558		v92	0.00841992		v112	0.00483532		v117	0.00703533		v152	-0.0241445		v117	0.0479971		v117	0.404552		v36	0		v55	-1.09791e-11		v161	1.07113e-11		v158	-0.0152053
	v152	-0.0140203		v150	0.00408558		v158	0.00632584		v130	0.00388014		v130	0.00482278		v117	0.0211214		v130	0.0444147		v103	-0.372417		v37	0		v56	-1.09791e-11		v1	0		v11	0.015203
	v130	0.011831		v130	0.00408558		v131	0.00623941		v141	-0.0037427		v11	0.00325517		v130	0.0159081		v89	-0.0420203		v86	0.305535		v38	0		v57	-1.09791e-11		v4	0		v47	0.015203
	v123	0.00949941		v1	0		v32	-0.00494051		v124	0.00282852		v123	0.00321453		v123	0.014865		v103	-0.0414174		v131	-0.289459		v39	0		v83	-1.09791e-11		v7	0		v86	0.015203
	v103	-0.00878234		v4	0		v36	-0.00481873		v144	-0.00281995		v156	-0.00277772		v103	-0.0141916		v123	0.0389713		v123	0.279412		v42	0		v88	-1.09791e-11		v10	0		v93	0.015203
	v156	-0.00713155		v7	0		v130	-0.00459908		v131	-0.00263224		v150	0.00264118		v156	-0.0108764		v156	-0.0283359		v89	-0.244267		v43	0		v112	-1.09791e-11		v11	0		v150	0.015203
	v150	0.00561097		v10	0		v117	0.00446503		v103	-0.00212485		v115	-0.00243173		v150	0.00798931		v131	-0.0199939		v150	0.176641		v47	0		v128	-1.09791e-11		v36	0		v123	0.015203
	v11	0.00558874		v32	0		v86	0.00446061		v135	-0.00190358		v133	-0.0023762		v116	0.00778352		v150	0.0191266		v116	0.159841		v68	0		v157	-1.09791e-11		v86	0		v1	0
	v116	0.00525347		v36	0		v89	-0.00345085		v117	0.0017915		v116	0.00230436		v11	0.00745809		v116	0.0183843		v156	-0.156585		v75	0		v1	0		v89	0		v4	0
	v131	-0.0049417		v47	0		v156	-0.00333567		v1	-0.00152611		v103	-0.00188692		v131	-0.00730175		v115	-0.0171239		v115	-0.141328		v86	0		v4	0		v93	0		v7	0
	v115	-0.00490618		v82	0		v116	0.00216305		v93	0.0014744		v139	-0.00184966		v115	-0.00667856		v11	0.0163081		v11	0.135703		v92	0		v7	0		v94	0		v10	0
	v139	-0.00337854		v89	0		v115	-0.00144917		v92	-0.00112619		v131	-0.00151491		v139	-0.00475703		v139	-0.0103095		v139	-0.067359		v93	0		v10	0		v95	0		v36	0
	v133	-0.00325356		v94	0		v150	0.00127404		v94	0.00107581		v36	0.00144372		v133	-0.00416743		v133	-0.0073104		v136	-0.0606215		v94	0		v11	0		v96	0		v89	0
	v36	0.00243772		v95	0		v101	0.00104618		v96	-0.00103819		v93	0.00133278		v36	0.00328955		v134	-0.00724099		v36	0.0533976		v95	0		v36	0		v97	0		v94	0
	v134	-0.00202865		v96	0		v103	-0.0007311		v116	0.000854839		v152	-0.00116569		v134	-0.0029225		v136	-0.00704617		v105	0.0506252		v97	0		v38	0		v98	0		v95	0
	v105	0.00194481		v97	0		v97	-0.000706089		v113	-0.000795748		v105	0.00109273		v105	0.00264089		v36	0.00689479		v98	-0.0487932		v98	0		v47	0		v99	0		v96	0
	v93	0.00192858		v98	0		v98	0.000629916		v133	0.000705845		v134	-0.000943955		v136	-0.00248456		v105	0.00577996		v134	-0.0486669		v99	0		v86	0		v100	0		v97	0
	v136	-0.00158042		v99	0		v96	-0.000601313		v98	-0.00068461		v96	-0.000879409		v93	0.00245347		v93	0.00466845		v94	0.0418173		v101	0		v93	0		v101	0		v98	0
	v94	0.0013483		v100	0		v134	-0.00059158		v10	-0.000667101		v94	0.000735423		v94	0.001843		v94	0.00400224		v113	-0.0336475		v105	0		v94	0		v103	0		v99	0
	v96	-0.000774837		v101	0		v1	0.000558091		v95	0.000498716		v136	-0.000430832		v121	0.000928532		v114	0.00229616		v93	0.0272022		v106	0		v95	0		v105	0		v100	0
	v121	0.00043758		v103	0		v93	0.000555172		v7	-0.000452098		v106	-0.000296833		v1	0.000769081		v121	0.00172201		v114	0.0254424		v133	0		v97	0		v106	0		v101	0
	v106	-0.000429224		v105	0		v100	0.000536026		v97	-0.000357032		v95	-0.000208207		v114	0.000758465		v4	0.00147605		v4	0.0172413		v111	0		v98	0		v133	0		v103	0
	v114	0.000404122		v106	0		v136	-0.000486929		v101	-0.000349619		v101	-0.000167594		v96	-0.000608369		v101	-0.00141406		v133	-0.0163518		v113	0		v99	0		v113	0		v105	0
	v1	0.000365294		v133	0		v10	-0.000438194		v105	-0.000329348		v97	-0.000161147		v10	0.000595831		v106	-0.00141303		v122	0.016234		v114	0		v101	0		v114	0		v106	0
	v10	0.000248055		v113	0		v105	-0.000270791		v115	-0.000318252		v4	-0.000111727		v106	-0.000441584		v10	0.00139129		v100	0.0150863		v116	0		v105	0		v115	0		v133	0
	v95	-0.000243051		v114	0		v95	0.000227031		v136	-0.00031243		v1	8.9098e-05		v7	0.000400509		v98	0.00121759		v137	0.0142653		v117	0		v106	0		v116	0		v113	0
	v7	0.000187596		v115	0		v106	-0.000160682		v99	-0.000254663		v137	-8.16478e-05		v4	0.000359934		v1	0.00107842		v121	0.0127011		v134	0		v133	0		v134	0		v114	0
	v101	-0.000178876		v116	0		v122	0.000145041		v134	-0.000232406		v113	-6.70037e-05		v122	0.000322329		v95	-0.000948765		v10	0.012225		v135	0		v113	0		v135	0		v115	0
	v4	0.000163204		v134	0		v133	0.000122541		v4	-0.000223777		v10	-5.94874e-05		v99	0.000221635		v100	0.000919328		v99	-0.0118613		v150	0		v114	0		v150	0		v116	0
	v97	-0.000161926		v135	0		v137	-0.000100539		v122	-0.000196403		v121	5.21817e-05		v95	-0.000175619		v135	-0.000744848		v1	0.00945872		v121	0		v116	0		v121	0		v134	0
	v122	0.000132902		v121	0		v7	7.43234e-05		v100	-0.00018871		v7	4.97319e-05		v98	0.000148687		v96	-0.00065762		v97	0.0090027		v122	0		v134	0		v122	0		v135	0
	v100	0.000115494		v122	0		v113	-7.19923e-05		v152	-0.000157247		v99	-4.32809e-05		v135	0.000126853		v99	0.000585778		v106	-0.00719817		v124	0		v135	0		v131	0		v121	0
	v99	5.57706e-05		v131	0		v121	-6.589e-05		v137	-0.000123835		v122	-3.18238e-05		v97	-0.000123172		v137	0.000551831		v101	0.007131		v125	0		v150	0		v136	0		v122	0
	v98	4.45185e-05		v136	0		v99	-6.24945e-05		v156	-0.000111277		v114	-2.35852e-05		v113	0.000110413		v97	-0.000532929		v96	0.00695559		v130	0		v121	0		v137	0		v131	0
	v113	-3.20049e-05		v137	0		v152	-4.97636e-05		v121	-0.00011058		v100	1.19566e-05		v137	-7.56871e-05		v113	0.000520669		v95	0.00541936		v136	0		v122	0		v152	0		v136	0
	v135	-1.62932e-05		v157	0		v94	-1.92581e-05		v106	-7.55552e-05		v135	-8.76978e-06		v101	7.08572e-05		v122	0.000506252		v7	0.00533798		v137	0		v136	0		v139	0		v137	0
	v137	-1.00739e-05		v139	0		v4	-1.91834e-05		v150	7.06879e-05		v98	-3.45902e-06		v100	5.74257e-05		v7	0.000485451		v135	0.00464566		v156	0		v137	0		v158	0		v139	0
